# Supplementary material for: The demise of the giant ape Gigantopithecus blacki
Source: Nature. 2024 Jan 10;625(7995):535–9. doi: 10.1038/s41586-023-06900-0 (PMC10794149; doi:10.1038/s41586-023-06900-0)
Supplement: Supplementary file 4 — Source Data Fig. 2 [file 41586_2023_6900_MOESM4_ESM.xlsx]

## Sheet: 2a
		updated	11-3-22 FINAL AGES
	BAIKONG	603	2340	223	631
	CHIEFUNG	1420	2048	378	266
	QUE QUE	703	1141	153	336
	SANHE	549	1145	280	366
	ZHANG WANG	469	973	230	330
	YIXIANTIAN	324	765	69	124
	YANLIANG	275	704	175	396
	DAXIN	426	632	69	250.5
	BAPANG	310	358	12	46
	HEJIANG	274	307	24	14
	SHUANGTAN	273	307	30	36
	GONGJISHAN	200	252	41	40
	QUZAI	187	214	21	21
	BAXIAN	143	200	14	32
	ZHONG SAN	71	182	6.5	63.5
	MAFENG	149	171	11	22
	WUYUN	76	163	16	48
	UPPER PUBU	110	157	17	55
	XIAO KOU	82	88	3	8
	LOWER PUBU	33	59	12	18
	GANXIAN	10	57	7.5	12.5
	LUMEI	49	24	5	6
	insets
			BAXIAN	U-series	pIR-IRSL SA	OSL SG (min)	US-ESR	COS		Modelling results
				wont work the issue is the min ages			min ages added now works			132	111	10.5	121.5
			F1	128 +- 3
				134 +- 4						156	129	13.5	142.5
			CBAX-4	43 ± 1 MIN	259 ± 49	113 ± 23	181 ± 12							FINAL ages
			CBAX5		140 ± 40	62 ± 5	173 ± 23		fossil layer
				mollys	196 ± 12				no G	232	168	32	200	57.5
														28.75
			CBAX6						younger					171.25
			no problems needs to add the min age			min age added no problems
		QUE QUE	U-series	pIR-IRSL SA	pIR-IRSL SG	US-ESR	mag	ESR quartz	550	348	101	449
		F1	392 ± 75						632	276	178	454
		F2	428 ± 141
			167 ± 2 MIN		600 +- 65	897 ± 78		110+-51 min	1039	371	334	703	FINAL AGES
								G
							1.0 m
		not sampled							1762	523	619.5	1142.5	439.5
													219.75
													922.75

## Sheet: 2b
	Age	BAIKONG	DAXIN BASE	QUEQUE BASE	YANLIANG	QUEQUE UPPER	SHUANGTAN BASE	DAXIN G	DAXIN UPPER	BAPENG	HEJIANG BASE	SHUANGTANG G	HEJIANG BRECCIA	WUYUN BASE	BAXIAN	WUYUN UPPER	UPB BRECCIA	UPB UPPER	XIAO KOU	LPB BRECCIA	GANXIAN BASE	LUMEI	LPB PIT	GANXIAN MID	GANXIAN MID2	GANXIAN UPPER	0	0	0	0
	Arboreal count	14	3	4	8	11	34	4	16	30	17	17	7	4	9	3	26	27	31	1	11	2	104	7	30	7	351	67	81	29
	Non-Arboreal count	2	1	7	1	2	4	7	3	9	6	1	4	1	0	3	23	9	23	8	6	6	56	5	34	11	40	0	1	3
	Spore count	0	0	2	0	2	4	0	1	5	7	4	2	0	0	0	35	210	17	1	10	1	134	9	15	4	31	108	110	158
