# Supplementary material for: The demise of the giant ape Gigantopithecus blacki
Source: Nature. 2024 Jan 10;625(7995):535–9. doi: 10.1038/s41586-023-06900-0 (PMC10794149; doi:10.1038/s41586-023-06900-0)
Supplement: Supplementary file 5 — Source Data Fig. 3 [file 41586_2023_6900_MOESM5_ESM.xlsx]

## Sheet: 3a
		updated	11-3-22 FINAL AGES
	BAIKONG	603	2340	223	631
	CHIEFUNG	1420	2048	378	266
	QUE QUE	703	1141	153	336
	SANHE	549	1145	280	366
	ZHANG WANG	469	973	230	330
	YIXIANTIAN	324	765	69	124
	YANLIANG	275	704	175	396
	DAXIN	426	632	69	250.5
	BAPANG	310	358	12	46
	HEJIANG	274	307	24	14
	SHUANGTAN	273	307	30	36
	GONGJISHAN	200	252	41	40
	QUZAI	187	214	21	21
	BAXIAN	143	200	14	32
	ZHONG SAN	71	182	6.5	63.5
	MAFENG	149	171	11	22
	WUYUN	76	163	16	48
	UPPER PUBU	110	157	17	55
	XIAO KOU	82	88	3	8
	LOWER PUBU	33	59	12	18
	GANXIAN	10	57	7.5	12.5
	LUMEI	49	24	5	6

## Sheet: 3b
	Site	DAXIN	DAXIN	DAXIN	DAXIN	DAXIN	DAXIN	DAXIN	DAXIN	DAXIN	DAXIN	DAXIN	DAXIN	YANLIANG	YANLIANG	YANLIANG	YANLIANG	BAPENG	BAPENG	BAPENG	BAPENG	BAPENG	BAPENG	BAPENG	BAPENG	BAPENG	Combined	BAXIAN	BAXIAN	BAXIAN	BAXIAN	HEJIANG	HEJIANG	HEJIANG	HEJIANG	HEJIANG	HEJIANG	HEJIANG	HEJIANG	HEJIANG	SHUANTANG	SHUANTANG	SHUANTANG	SHUANGTANG	SHUANGTANG	SHUANGTANG	SHUANGTANG	SHUANTANG	SHUANTANG
	Age	1473000	1473000	1473000	1473000	632000	632000	632000	632000	426000	426000	426000	426000	704000	704000	704000	704000	353000	353000	353000	353000	353000	353000	353000	353000	353000	353000	200000	200000	200000	200000	348000	348000	348000	348000	348000	348000	307000	307000	307000	644000	644000	644000	644000	644000	644000	644000	307000	307000
	Arboreal count	0	1	2	3	1	3	0	4	5	7	4	16	5	1	2	8	1	6	5	12	24	1	3	2	6	30	4	3	2	9	12	4	1	0	0	17	2	5	7	13	19	32	0	2	2	34	4	13
	Non-Arboreal count	0	1	0	1	0	3	4	7	0	2	1	3	0	1	0	1	0	1	1	3	5	1	0	3	4	9	2	0	0	2	0	6	0	0	0	6	2	2	4	2	2	4	0	0	0	4	1	0
	Spore count	0	0	0	0	0	0	0	0	0	1	0	1	0	0	0	0	0	0	0	1	1	0	4	0	4	5	0	0	0	0	0	6	1	0	0	7	1	1	2	0	2	2	0	2	2	4	0	2
	PollenSporeCountincIndet	0	5	4	9	1	6	6	13	6	12	6	24	8	2	3	13	2	9	10	29	50	2	9	5	16	66	4	5	2	11	14	34	3	1	0	52	7	13	20	17	52	69	0	5	5	74	10	19
	Dung fungi	0	0	0	0	0	0	0	0	0	3	1	4	0	0	0	0	0	0	0	0	0	1	0	0	1	1	0	0	0	0	0	1	0	1	0	2	0	0	0	0	0	0	0	0	0	0	0	0
	Microcharcoal conc.	422	544	1549	2515	257	625	431	1313	993	5745	5337	12075	2289	6219	8993	17501	1216	538	0	12130	13884	1795	1289	2071	5155	19039	2138	967	542	3647	275	1483	957	589	3945	7249	106	1597	1703	556	1355	1911	97	825	922	2833	304	2175
	Macrocharcoal total	0	0	0	0	1	1	0	2	0	3	2	5	4	2	2	8	3	2	2	2	9	4	0	1	5	14	1	0	3	4	2	3	0	0	0	5	1	1	2	0	0	0	0	1	1	1	0	0
	Microcharcoal conc.	422	544	1549	838.333	257	625	431	437.667	993	5745	5337	4025	2289	6219	8993	5833.67	1216	538	0	12130	3471	1795	1289	2071	1718.33	2594.67	2138	967	542	1215.67	275	1483	957	589	3945	3624.5	106	1597	851.5	556	1355	955.5	97	825	461	708.25	304	2175
	Macrocharcoal total	0	0	0	0	1	1	0	0.666667	0	3	2	1.66667	4	2	2	2.66667	3	2	2	2	2.25	4	0	1	1.66667	1.95833	1	0	3	1.33333	2	3	0	0	0	2.5	1	1	1	0	0	0	0	1	0.5	0.25	0	0
[truncated: 78 more columns]

## Sheet: 3c
		Gigantopithecus																	Pongo
		i1	i2	c	p3	p4	m1	m2	m3	I1	I2	C	P3	P4	M1	M2	M3		i1	i2	c	p3	p4	m1	m2	m3	I1	I2	C	P3	P4	M1	M2	M3
	baikong	3	8	8	22	9	12	9	18	1	4	7	6	14	7	5	15	148	1	1	1	5	1	2	6	3	1	4		1		1	1	2	30
	boyue	1	3		2	2	3	3	3	2	2		1	2	4		3	31	1		1	2	2	2	2					1		1			12
	sanhe	4	2	3	8	3	2		8	1	2		6	8		5	3	55
	queque		3		2		1	1	3				2	1	1	1	2	17			1	3	1	2	5	5				1	4	4	1	5	32
	daxinhei																	0	5	4	5	22	14	4	15	18	2	3	4	9	12	17	10	21	165
	hejiang		1	1	2		1	2	2	1	1		2	1	1			15
	yanliang	2	2		3	2	4	2	3	1		2	3				1	25							1										1
	shuangtan					1						2						3	1	1	1	1	2	2	2	2	3			1	3	3	2	4	28
	Yixiantian																	0	2	1	4	3	7	3	7	2	1	1	4	3	8	5	5	4	60
	Gojishan																	0			1									1	1	1	1	1	6
	Zhiren																	0	1				2	1	2	2						3		2	13
	Nobashankou																	0								1					1		1		3
	baxian																	0	2	10	9	19	17	17	25	18	4	1	5	19	26	39	33	29	273
																		294						33	65	51						74	54	68	345
				TOTAL G	TOTAL P
	baikong	2340 +- 631	2340	148	30
	sanhe	1145 +- 366	1145	55	0
	queque	924 +-219	924	17	32
	Yixiantian	765 +- 124	765	1	60
	yanliang	704 +- 155	704	25	1
	hejiang	290 +- 17	290	15	0
	shuangtan	275 +-32	275	3	28
	baxian	171 +- 29	171	0	273
				294	345

## Sheet: 3d,e
	For fig 3
			d13C	d18O
	g	924	-13.834	-7.91484	early
	g	924	-15.3905	-8.63759
	g	924	-15.7555	-8.36933
	g	924	-16.2156	-8.06208
	g	924	-15.1327	-6.98763		carbon
	g	1734	-14.5875	-7.75119
	g	1734	-15.4368	-8.26958
	g	1734	-15.333	-8.24771
	g	1734	-15.193	-8.22847
	g	704	-15.6804	-9.65898
	g	332	-15.7863	-9.11638
	p	924	-13.7306	-6.28058	early
	p	924	-14.7392	-7.11553
	p	924	-14.5492	-6.72028
	g	290	-15.3174	-9.34834	young
	g	290	-15.2189	-7.89474
	g	275	-14.7186	-6.33608
	g	275	-10.2749	-7.33161			oxygen
	p	275	-14.3103	-4.38129	young
	p	275	-14.6983	-4.8628
	p	275	-14.5984	-4.64106
	p	275	-13.3121	-4.89325
	p	0	-12.8748	-5.45798
	p	0	-14.0466	-4.13836
	p	0	-12.4881	-2.76293
	p	0	-12.6741	-2.71564
	p	0	-13.1963	-2.92061
			d18O
	g	924	-7.91484
	g	924	-8.63759
	g	924	-8.36933
	g	924	-8.06208
	g	924	-6.98763
	g	1734	-7.75119
	g	1734	-8.26958
	g	1734	-8.24771
	g	1734	-8.22847
	g	704	-9.65898
	g	332	-9.11638
	p	924	-6.28058
	p	924	-7.11553
	p	924	-6.72028
	g	290	-9.34834
	g	290	-7.89474
	g	275	-6.33608
	g	275	-7.33161
	p	275	-4.38129
	p	275	-4.8628
	p	275	-4.64106
	p	275	-4.89325
	p	0	-5.45798
	p	0	-4.13836
	p	0	-2.76293
	p	0	-2.71564
	p	0	-2.92061

## Sheet: 3f,g
	Species	Sample ID	Dental Element	Site	Age (Ma)	Complexity (Asfc)	Anisotropy (epLsar)
	G. blacki	BAI800	lm3	Baikong	2.2-0.412	0.951109	0.017298
	G. blacki	BAI1055	rm1_2	Baikong	2.2-0.412	0.855908	0.0182593
	G. blacki	BAI1057	lm1_2	Baikong	2.2-0.412	0.804651	0.0181441
	G. blacki	BAI925	rm3	Baikong	2.2-0.412	2.55782	0.0167449
	G. blacki	SAN228	rm1_2	Sanhe	1.1-0.550	1.66219	0.0190678
	G. blacki	SAN230	rm3	Sanhe	1.1-0.550	0.287762	0.0183117
	G. blacki	SAN231	rm3	Sanhe	1.1-0.550	0.361515	0.0187576
	G. blacki	SAN234	lm3	Sanhe	1.1-0.550	1.51528	0.0181316
	G. blacki	SAN233	lm3	Sanhe	1.1-0.550	0.401862	0.0179553
	G. blacki	QQ-SN-45	rm1_2	Queque	0.631-0.534	0.660764	0.0201808
	G. blacki	QQ-0811-5	lm3	Queque	0.631-0.534	0.60641	0.0181229
	G. blacki	QQ5	lm3	Queque	0.631-0.534	0.284576	0.0188514
	G. blacki	HEJ165.1	lm1_2	Hejiang	0.310-0.277	0.820284	0.0178795
	G. blacki	YAN801.5	lm3	Yanliang	0.599-0.213	1.3737	0.0196286
	G. blacki	BAP2	lm2	Bapeng	0.358-0.311	0.60187	0.0168347
	G. blacki	CHU1	rm3	Chuifeng	2.0-1.4	0.453983	0.0179072
	P. pygmaeus	SAM1377	lm2	Borneo	0	3.17232	0.0176965
	P. pygmaeus	SAM1378	rm2	Borneo	0	2.52907	0.0181661
	P. pygmaeus	SAM1379	rm2	Sumatra	0	2.42901	0.0184007
	P. weidenreichi	BAI1086	lm2	Baikong	2.2-0.412	0.240988	0.0175186
	P. weidenreichi	BAI1154	rm2	Baikong	2.2-0.412	0.293521	0.0183473
	P. weidenreichi	QQ278	rm2	Queque	0.631-0.534	1.13771	0.0182488
	P. weidenreichi	QQ4	rm2	Queque	0.631-0.534	1.11938	0.0197242
	P. weidenreichi	QQ28	rm3	Queque	0.631-0.534	0.588299	0.0181642
	P. weidenreichi	DXH2	lm2	Daxin Hei	0.700-0.600	1.86592	0.0176025
	P. weidenreichi	DXH4	lm2	Daxin Hei	0.700-0.600	0.67896	0.0180387
	P. weidenreichi	DXH525	rm1	Daxin Hei	0.700-0.600	2.56636	0.0172738
	P. weidenreichi	DXH6	lm1	Daxin Hei	0.700-0.600	0.617682	0.0190816
	P. weidenreichi	DXH797	lm2	Daxin Hei	0.700-0.600	0.617233	0.0182564
	P. weidenreichi	DXH3	rm3	Daxin Hei	0.700-0.600	0.993252	0.0184358
	P. weidenreichi	BAP8	lm3	Bapeng	0.358-0.311	0.425359	0.0188366
	P. weidenreichi	Y-3-424	rm2	Yixiantian	0.950-0.407	0.491305	0.0178422
	P. weidenreichi	Y-3-430	rm1_2	Yixiantian	0.950-0.407	0.666655	0.0179868
	P. weidenreichi	Y-2-837	lm2	Yixiantian	0.950-0.407	1.2373	0.0182287
	P. weidenreichi	SHT105	rm1_2	Shuangtan	0.265-0.250	0.710657	0.0184044
	P. weidenreichi	SHT120	rm2	Shuangtan	0.265-0.250	1.19135	0.0166219
	P. weidenreichi	SHT36	lm1_2	Shuangtan	0.265-0.250	0.758904	0.0194653
	P. weidenreichi	BXN62	lm3	Baxian	0.288-0.130	0.370651	0.0187692
	P. weidenreichi	QZ3	lm1	Quzai	0.224-0.197	1.2803	0.0168817
	P. weidenreichi	QZ5	rm1_2	Quzai	0.224-0.197	0.426795	0.0179842
	P. weidenreichi	QZ1	lm3	Quzai	0.224-0.197	0.741022	0.0180309
